# Supplementary material for: Renal clear cell carcinoma with co-existing tumor thrombosis of renal vein and ureter: a case report and review of the literature
Source: Front Oncol. 2026 May 13;16:1844930. doi: 10.3389/fonc.2026.1844930 (PMC13212044; doi:10.3389/fonc.2026.1844930)
Supplement: Supplementary file 1 [file DataSheet1.zip]

Archive with 11 entries (10 files):
- pathology figure/
- pathology figure/S2601812-CAIX  20X-20260330-134004-754.jpg
- pathology figure/S2601812-CD117  20X-20260330-134004-749.jpg
- pathology figure/S2601812-GATA3  20X-20260330-134004-752.jpg
- pathology figure/S2601812-HE  10X-20260330-134004-766.jpg
- pathology figure/S2601812-HE  10X-20260330-134004-767.jpg
- pathology figure/S2601812-HE  40X-20260330-134004-758.jpg
- pathology figure/S2601812-HE  40X-20260330-134004-759.jpg
- pathology figure/S2601812-Ki-67  20X-20260330-134004-750.jpg
- pathology figure/S2601812-TFE-3  20X-20260330-134004-751.jpg
- pathology figure/S2601812-Vimentin  20X-20260330-134004-755.jpg
